# Supplementary material for: Altered cerebrovascular response to acute exercise in patients with Huntington’s disease
Source: Brain Commun. 2020 Apr 16;2(1):fcaa044. doi: 10.1093/braincomms/fcaa044 (PMC7293798; doi:10.1093/braincomms/fcaa044)
Supplement: fcaa044_Supplementary_Data [file fcaa044_supplementary_data.zip]

Archive with 5 entries (5 files):
- Original_submission.pdf
- Original_submission_decision_letter.pdf
- Original_submission_Response_to_reviewers.pdf
- Revision_1_decision_letter.pdf
- Supplementary Data.docx
